# Supplementary material for: The Exploitation of pH-Responsive Eudragit-Coated Mesoporous Silica Nanostructures in the Repurposing of Terbinafine Hydrochloride for Targeted Colon Cancer Inhibition: Design Optimization, In Vitro Characterization, and Cytotoxicity Assessment
Source: Pharmaceutics. 2023 Nov 26;15(12):2677. doi: 10.3390/pharmaceutics15122677 (PMC10747614; doi:10.3390/pharmaceutics15122677)
Supplement: Supplementary file 1 [file pharmaceutics-15-02677-s001.zip]

Archive with 1 entries (1 files):
- pharmaceutics-2694745-supplementary.pdf
